# Supplementary material for: Near infrared spectroscopy (NIRS) data analysis for a rapid and simultaneous prediction of feed nutritive parameters
Source: Data Brief. 2020 Jan 31;29:105211. doi: 10.1016/j.dib.2020.105211 (PMC7015983; doi:10.1016/j.dib.2020.105211)
Supplement: Multimedia component 1 [file mmc1.xml]

<?xml version="1.0" encoding="utf-8" standalone="no"?>
<data>
  <datasets>
    <author>aamunawar@unsyiah.ac.id</author>
    <type>1</type>
    <dataset>
      <name>Near infrared spectral Dataset of Animal Feed</name>
      <caption />
      <description>Dataset contain Infrared spectral data in form of Absorbance spectrum for feed samples from agricultural residues (Sago, coffee pulp, cocoa pod and corncob). Nutritive values were measured: IVOMD, IVDMD, NDF and ADF.</description>
      <filetype>
        <name />
      </filetype>
      <filesize />
      <source>0</source>
      <sourcename>Original Data</sourcename>
      <access>
        <type>1</type>
        <name>Data available in data repository</name>
        <reponame>Mendeley Data</reponame>
        <PersistentId>http://dx.doi.org/10.17632/r6fjtx943d.1</PersistentId>
        <deeplinkurl>https://data.mendeley.com/datasets/r6fjtx943d/1</deeplinkurl>
      </access>
    </dataset>
  </datasets>
</data>
